# Supplementary material for: Identifying a Safety Threshold for Parenteral Glucose Intake in the Early Acute Phase of Preterm Neonates
Source: Nutrients. 2026 Jun 5;18(11):1821. doi: 10.3390/nu18111821 (PMC13258789; doi:10.3390/nu18111821)
Supplement: Supplementary file 1 [file nutrients-18-01821-s001.zip]

Archive with 1 entries (1 files):
- nutrients-4317686-supplementary.pdf
